# Supplementary material for: Transcriptomic and proteomic analysis of the virulence inducing effect of ciprofloxacin on enterohemorrhagic Escherichia coli
Source: PLoS One. 2024 May 24;19(5):e0298746. doi: 10.1371/journal.pone.0298746 (PMC11125564; doi:10.1371/journal.pone.0298746)
Supplement: S1 Table — Values above 1 illustrates upregulation in fold change, values below 1 illustrates downregulation and 1 means unchanged. All DEGs listed have P < 0.05. The sorting into different phages were done according to the EHEC O157:H7 strain EDL933 reference genome NCBI: AE005174.2. (XLSX) [file pone.0298746.s001.xlsx]

## Sheet: Table S1.
Table S1 . Bacteriophage encoded DEGs and changes in protein abundance, shown as fold changes, isolated at 3 and 12 h post induction by ciprofloxacin.
Values above 1 illustrates upregulation in fold change, values below 1 illustrates downregulation and 1 means unchanged.
All DEGs listed have P < 0.05.
The sorting into different phages were done according to the EHEC O157:H7 strain EDL933 reference genome NCBI: AE005174.2
					RNA seq	Protein
					Fold change	Fold change
Locus tag	Ref locus tag	Gene	Description		2 h	3 h	12 h
CP-933H
EDL933_RS01435	EDL933_0278		Phage repressor		---	-1.06573	1.23132
EDL933_RS01475	EDL933_0287		Phage tail fiber protein		---	2.7	1.5
CP-933K
EDL933_RS04205	EDL933_0852		Phage protein		---	-1.1496	1.6161
EDL933_RS04225	EDL933_0855		Exonuclease		3.3	---	---
EDL933_RS04260	EDL933_0860		Q antiterminator		---	---	---
EDL933_RS04375	EDL933_0881		Phage tail length tape-measure protein 1			-6.3	141.9
CP-933M
EDL933_RS06085	EDL933_1239		Phage integrase		2.2	---	---
EDL933_RS06135	EDL933_1249		Hypothetical protein		---	1.41702	-1.51787
EDL933_RS06420	EDL933_1307		Phage tail protein		5.7	-1.35719	1.1565
EDL933_RS08470	EDL933_1740		Phage terminase, large subunit		---	-1.12384	-1.29664
EDL933_RS14630	0		Tail fiber protein		27	---	---
CP-933N
EDL933_RS06205	EDL933_1262		Phage antitermination protein		8.3	---	---
EDL933_RS06240	EDL933_1269		Hypothetical protein		---	1.12678	1.66419
EDL933_RS11155	EDL933_2284		Phage major capsid protein		1.9	---	---
BP-933W
EDL933_RS06610	EDL933_1345	intW	Phage integrase		32.3	---	---
EDL933_RS06615	EDL933_1346	xisW	DNA-binding protein phage excisionase		71.4	1.05865	15.6983
EDL933_RS06620	EDL933_1347		Phage protein		62.5	7.58262	101.024
---	EDL933_1348		Phage protein		---	1.29177	39.729
---	EDL933_1349		Phage EaA protein		---	3.3805	40.0487
EDL933_RS06635	EDL933_1350		Phage protein		62.5	3.78014	4.92585
EDL933_RS06645	EDL933_1352		Phage protein		71.4	6.73084	1.16902
EDL933_RS06655	EDL933_1354		Hypothetical protein		71.4	1.681	-1.29777
EDL933_RS06675	EDL933_1358	exoW	Exonuclease		71.4	---	---
EDL933_RS06680	EDL933_1359	bet	Phage recombination protein (Bet)		83.3	3.78183	104.58
EDL933_RS06685	EDL933_1360	gamW	Host-nuclease inhibitor protein (Gam)		83.3	7.8631	1.01591
EDL933_RS06700	EDL933_1362		DUF2190 family protein/predicted phage recombinase, recA/radA family		66.7	---	---
EDL933_RS06705	EDL933_1363		Hypothetical protein		66.7	6.19085	8.38696
EDL933_RS06710	EDL933_1364		Antitermination protein N		66.7	9.75035	-1.03805
EDL933_RS06715	EDL933_1365		Serine/threonine protein kinase		---	1.62923	1.15872
EDL933_RS06725	EDL933_1366		Phage protein		2.2	---	---
EDL933_RS06735	EDL933_1368		Regulatory protein (Cro)		76.9	7.70841	3.59913
EDL933_RS06740	EDL933_1369		Regulatory protein (CII)		111.1	---	---
EDL933_RS06745	EDL933_1370		Phage replication protein O		58.8	-1.37216	1.03177
EDL933_RS06750	EDL933_1371		Replication protein P		62.5	1.03209	1.3811
EDL933_RS06755	EDL933_1372	ren	Protein ren		76.9	---	---
EDL933_RS06760	EDL933_1373		Phage protein		76.9	---	---
EDL933_RS06770	EDL933_1375	ninB	Recombination protein (NinB)		62.5	-1.00579	1.04865
EDL933_RS06775	EDL933_1376		Phage N-6-adenine-methyltransferase		62.5	-1.13506	74.1483
EDL933_RS06780	EDL933_1377		Unknown protein		16.9	1.41705	17.6566
EDL933_RS06785	EDL933_1378		DNA-binding protein (Roi)		55.6	-1.78652	1.78395
EDL933_RS06790	EDL933_1379	ninG	Recombination protein (NinG)		58.8	8.70184	1.1781
EDL933_RS06795	EDL933_1380	ninH	Protein (NinH)		100	---	---
EDL933_RS06800	EDL933_1381		Antitermination protein Q		66.7	1.28052	1.07205
EDL933_RS06830	EDL933_1383	Stx2A	Shiga-like toxin II subunit A precursor		55.6	3.76497	9.4376
EDL933_RS06835	EDL933_1384	Stx2B	Shiga-like toxin II subunit B precursor		33.3	6.31235	56.0865
EDL933_RS06840	EDL933_1385		Phage protein/sialic acid-specific acetylesterase		38.5	2.25867	21.3969
EDL933_RS06845	EDL933_1387		Phage protein		---	4.35888	33.9541
EDL933_RS06850	EDL933_1388		Phage protein		28.6	5.74441	554.17
EDL933_RS06855	EDL933_1389		Phage lysis protein S		40	---	---
EDL933_RS06860	EDL933_1390		Lysozyme		40	---	---
EDL933_RS06880	EDL933_1394	bor	Lipoprotein Bor		---	-2.54504	1.77814
EDL933_RS06885	EDL933_1396		Terminase		37	---	---
EDL933_RS06890	EDL933_1398		Terminase		45.5	1.3165	-1.8819
EDL933_RS06895	EDL933_1399		Phage portal protein		35.7	1.32934	30.0978
EDL933_RS06900	EDL933_1400		Hypothetical protein		17.5	3.93476	27.9089
EDL933_RS06905	EDL933_1401		Conserved phage protein		---	2.14114	69.8296
EDL933_RS06910	EDL933_1402		Hypothetical protein		22.7	3.41298	102.891
EDL933_RS06915	EDL933_1403		Hypothetical protein		29.4	3.34584	25.678
EDL933_RS06920	EDL933_1404		Hypothetical protein		33.3	1.16511	1.97325
EDL933_RS06925	EDL933_1405		Hypothetical protein		28.6	1.06519	23.6195
EDL933_RS06930	EDL933_1406		Phage tail fiber protein		41.7	1.36316	15.3417
EDL933_RS06935	EDL933_1407		Phage protein		22.2	1.77676	70.2868
EDL933_RS06945	EDL933_1410		Hypothetical protein		25.6	1.14174	10.3303
EDL933_RS06950	EDL933_1411		Phage tail fiber protein		---	-1.0389	-2.59287
EDL933_RS06960	EDL933_1413		Hypothetical protein		32.3	1.74782	3.85383
EDL933_RS06965	EDL933_1414		Attachment invasion locus protein precursor		---	1.76912	1.45994
EDL933_RS06985	EDL933_1416		Phage protein		11.2	---	---
EDL933_RS06990	EDL933_1417		Hypothetical protein		27	-1.32761	1.47122
EDL933_RS06995	EDL933_1418		Hypothetical protein		30.3	6.30401	-1.33138
EDL933_RS07000	EDL933_1419		Hypothetical protein		20.4	2.58359	1.01587
EDL933_RS07005	EDL933_1420		Hypothetical protein		17.2	1.8361	1.23321
EDL933_RS07010	EDL933_1421		Phage protein		20	1.27348	51.6886
EDL933_RS07030	EDL933_1424		Phage protein		---	6.87075	1.07275
EDL933_RS07035	EDL933_1425		Hypothetical protein		43.5	2.24015	3.60696
CP-933C
EDL933_RS08670	EDL933_1781		DNA primase, phage-associated		5.3	2.43443	34.241
EDL933_RS08680	EDL933_1783		Hypothetical protein		---	1.41378	-1.78049
EDL933_RS08695	EDL933_1785		Hypothetical protein		---	-1.48303	-1.04648
EDL933_RS08700	EDL933_1786		Phage major capsid protein		-1.8	1.56053	1.02759
CP-933X
EDL933_RS08835	EDL933_1812		Hypothetical protein		---	-1.59022	-13.4969
EDL933_RS08970	EDL933_1839		Phage tail length tape-measure protein 1		---	-1.41585	1.73536
EDL933_RS09060	EDL933_1859		Putative protease		---	-1.10527	1.11646
EDL933_RS11110	EDL933_2275		Phage tail assembly protein		---	---	---
CP-933N
EDL933_RS11180	EDL933_2289		TonB-like membrane protein		---	-1.32948	-1.01726
CP-933O
EDL933_RS06275	EDL933_1275		Phage lysin, 1,4-beta-N-acetylmuramidase or lysozyme		3	---	---
EDL933_RS06415	0		Tail fiber protein		20.8	---	---
EDL933_RS09665	EDL933_1982		Phage antitermination protein Q		---	2.27857	-2.37384
EDL933_RS09825	EDL933_2012		Tail fiber protein		32.3	---	---
EDL933_RS14665	EDL933_2999		Phage tail length tape-measure protein 1		---	1.00633	1.54427
EDL933_RS15730	EDL933_3215		Phage tail assembly protein I		11.8	---	---
CP-933R
EDL933_RS06330	EDL933_1287		Phage head-to-tail joining protein		---	-1.11125	689.867
EDL933_RS06380	EDL933_1298		phage minor tail protein L		10.4	---	---
EDL933_RS33175	EDL933_1296		Phage tail length tape-measure protein 1		12	---	---
EDL933_RS06385	EDL933_1299		Phage tail protein		38.5	---	---
EDL933_RS06390	EDL933_1300		Tail assembly protein		7.2	---	---
EDL933_RS06405	EDL933_1302		Host specificity protein J		3.6	---	---
EDL933_RS11060	0		Tail fiber protein		2.3	---	---
EDL933_RS11260	EDL933_2303		Hypothetical protein		---	-1.74077	-1.02381
EDL933_RS11265	EDL933_2304		Phage protein		---	3.52567	-141.616
CP-933P
EDL933_RS12345	EDL933_2524		Hypothetical protein			-1.06092	-1.07544
CP-933T
EDL933_RS14105	EDL933_2887		Unknown protein		---	1.42929	-5.42926
EDL933_RS14230	EDL933_2911		Tail protein		-2.5	---	---
EDL933_RS14235	EDL933_2912		Phage major tail tube protein		-6.2	---	---
EDL933_RS14240	EDL933_2913		Phage tail sheath family protein		-4.4	---	---
EDL933_RS14250	EDL933_2916		IS30 transposase		---	-1.03593	-1.48532
CP-933U
EDL933_RS30800	EDL933_2986	tccP	Hypothetical protein		---	-1.38087	1.63125
EDL933_RS15740	EDL933_3217		Phage minor tail protein L		5.2	---	---
EDL933_RS15745	EDL933_3218		Tail protein		2.9	---	---
EDL933_RS15750	EDL933_3219		Phage tail tape measure protein		6.1	---	---
EDL933_RS15755	EDL933_3220		Phage tail assembly protein T		7.7	---	---
EDL933_RS15760	EDL933_3221		Phage minor tail protein G		5.4	---	---
EDL933_RS15765	EDL933_3222		Putative tail component		7.2	---	---
EDL933_RS15770	EDL933_3223		Phage minor tail protein		11.8	---	---
EDL933_RS15775	EDL933_3224		Prophage minor tail protein Z		13	---	---
EDL933_RS15780	EDL933_3225		DNA breaking-rejoining protein		11.5	---	---
EDL933_RS15810	EDL933_3231		Phage portal protein/head-tail preconnector protein of prophage CP-933U		15.4	---	---
EDL933_RS15820	EDL933_3233		Phage terminase, large subunit for prophage CP-933U		14.7	---	---
CP-933V
EDL933_RS15710	EDL933_3207		Phage tail fiber protein		3.2	2.24712	1.29388
EDL933_RS15715	0		Tail fiber protein		9.5	---	---
EDL933_RS08485	EDL933_1743		Phage portal protein		---	1.09439	1.06827
EDL933_RS15850	EDL933_3239		Putative endolysin R		22.2	---	---
EDL933_RS15855	EDL933_3240		Holin		18.2	---	---
EDL933_RS15860	EDL933_3241		DUF826 domain-containing protein		21.3	2.55191	42.9668
EDL933_RS15865	EDL933_3242		Phage protein		13.5	---	---
EDL933_RS15870	EDL933_3243		DUF1737 domain-containing protein		21.3	3.07136	1.91447
EDL933_RS15875	EDL933_3244	stx1B	Shiga toxin I subunit B precursor		8.5	1.08827	1.15803
EDL933_RS15880	EDL933_3245	stx1A	Shiga toxin A-chain precursor		6.9	-1.24725	1.13282
EDL933_RS15890	EDL933_3246		Antitermination protein		9.6	---	---
EDL933_RS15895	EDL933_3247		Bacteriphage P22 ninH-like protein		---	4.22036	29.9899
EDL933_RS15900	EDL933_3248		Recombination protein (NinG)		23.3	---	---
EDL933_RS15920	EDL933_3250		Phage N-6-adenine-methyltransferase		19.6	---	---
EDL933_RS15925	Z3351	ninB	Recombination protein (NinB)		20.4	---	---
EDL933_RS33675	EDL933_3252		Phage protein		52.6	---	---
EDL933_RS33680	EDL933_3253		Phage protein		---	3.58041	1.65181
EDL933_RS15940	EDL933_3254		Phage protein		41.7	---	---
EDL933_RS15945	EDL933_3255		Exclusion protein Ren		90.9	---	---
EDL933_RS15950	EDL933_3256		DNA replication protein P		29.4	---	---
EDL933_RS15955	EDL933_3257		Replication protein O		34.5	---	---
EDL933_RS15960	EDL933_3258		Regulatory protein CII of prophage		58.8	---	---
EDL933_RS15970	EDL933_3259		Putative prophage repressor CI		---	-1.53375	-1.2419
EDL933_RS15975	EDL933_3260		Hypothetical protein		---	1.17913	2.16768
EDL933_RS15985	EDL933_3262		Transcription antitermination protein N		52.6	---	---
EDL933_RS15995	EDL933_3264		Single stranded binding protein Ea10		43.5	6.24631	275.885
EDL933_RS16010	EDL933_3266		Host-nuclease inhibitor protein Gam		33.3	---	---
EDL933_RS16015	EDL933_3267	bet	Phage recombination protein Bet		40	---	---
EDL933_RS16025	0		Hypothetical protein		16.4	---	---
EDL933_RS16020	EDL933_3268		Exonuclease		31.3	---	---
EDL933_RS16030	EDL933_3271		Phage protein		24.4	---	---
EDL933_RS16040	EDL933_3272		Hypothetical protein		30.3	---	---
EDL933_RS16050	EDL933_3274		Hypothetical protein		26.3	6.97344	65.0296
EDL933_RS16055	EDL933_3275		Hypothetical protein		---	1.0265	-1.29814
EDL933_RS16075	EDL933_3279		Phage integrase		2.4	---	---
Other
EDL933_RS03060	EDL933_0624	nfrA	Phage receptor		-1.9	---	---
EDL933_RS08420	EDL933_1732		Hypothetical protein		142.9	---	---
EDL933_RS08945	EDL933_1834		Phage tail completion protein		---	-1.18507	2.39563
EDL933_RS10025	EDL933_2047		Phage protein		---	-1.61923	-1.0434
EDL933_RS10090	EDL933_2063		Phage terminase, large subunit		---	-1.34375	1.18901
EDL933_RS10100	EDL933_2065		Phage portal protein		---	1.18261	-1.23244
EDL933_RS10130	EDL933_2071		Minor tail protein Z		---	-1.19593	1.94506
EDL933_RS10190	EDL933_2084		Phage tail fiber protein		---	-1.40112	4.34921
EDL933_RS10195	EDL933_2085		Phage tail fiber protein		---	-1.02796	1.52779
EDL933_RS12165	EDL933_2494		Phage capsid and scaffold protein		---	1.07732	87.3288
	EDL933_2498		Putative endopeptidase		---	-1.21161	-1.01969
EDL933_RS18690	EDL933_3806		Transposase		---	-1.04079	2.79847
EDL933_RS20505	EDL933_4181		Phage integrase		---	-1.8594	-1.13698
EDL933_RS27185	EDL933_5488	fxsA	FxsA protein		---	-1.09616	1.54291
EDL933_RS27815	EDL933_5615		Putative integrase		---	1.67509	66.1561
EDL933_RS27870	EDL933_5627		Phage arm integrase		1.5	---	---
