# Supplementary material for: Transcriptomic and proteomic analysis of the virulence inducing effect of ciprofloxacin on enterohemorrhagic Escherichia coli
Source: PLoS One. 2024 May 24;19(5):e0298746. doi: 10.1371/journal.pone.0298746 (PMC11125564; doi:10.1371/journal.pone.0298746)
Supplement: S1 Fig — RNA samples (A) and protein samples (B). C = Ciprofloxacin U = Uninduced. (XLSX) [file pone.0298746.s002.xlsx]

## Sheet: Fig. S2.
Fig S1A. Principle component analysis (PCA) plots for RNA samples. C = Ciprofloxacin U = Uninduced
Sample	PC1	PC2	PC3
C1	-23.6422	-34.2415	9.07062
C2	-9.89746	-28.3866	15.3146
C3	-26.739	-26.9928	-3.27725
C4	-22.2698	-31.3863	-4.55803
C5	-27.8462	-30.6989	-3.77644
U1	-30.1465	29.7639	-3.34725
U2	-30.5707	28.9948	-2.68766
U3	-31.4816	29.6051	-2.28002
U4	-22.784	27.9015	-1.72238
U5	-28.7749	28.7185	0.0761859
Fig. S1B. PCA plots for protein samples. C = Ciprofloxacin U = Uninduced 12 = 12 hrs 3 = 3 hrs
	PC1	PC2					PC1	PC3
C12 1	-0.166307	-0.408995				C12 1	-0.166307	0.0853326
C12 2	-0.168448	-0.370388				C12 2	-0.168448	0.13702
C12 3	-0.16895	-0.394833				C12 3	-0.16895	0.176375
C12 4	-0.136521	-0.413925				C12 4	-0.136521	0.128985
C12 5	-0.168091	-0.363081				C12 5	-0.168091	0.093322
C3 1	-0.253066	0.0862841				C3 1	-0.253066	-0.17343
C3 2	-0.24928	0.126479				C3 2	-0.24928	-0.155456
C3 3	-0.229547	-0.0459918				C3 3	-0.229547	-0.27229
C3 4	-0.253832	-0.0453367				C3 4	-0.253832	-0.181954
C3 5	-0.255582	-0.0282943				C3 5	-0.255582	-0.156653
U12 1	-0.206831	0.203531				U12 1	-0.206831	0.400636
U12 2	-0.227281	0.184291				U12 2	-0.227281	0.299392
U12 3	-0.223606	0.184893				U12 3	-0.223606	0.340195
U12 4	-0.21454	0.187611				U12 4	-0.21454	0.400034
U12 5	-0.222251	0.181558				U12 5	-0.222251	0.197977
U3 1	-0.251144	0.0727172				U3 1	-0.251144	-0.201738
U3 2	-0.253547	0.0567852				U3 2	-0.253547	-0.178073
U3 3	-0.248182	0.0988935				U3 3	-0.248182	-0.220073
U3 4	-0.257842	-0.00166615				U3 4	-0.257842	-0.181044
U3 5	-0.254182	0.109718				U3 5	-0.254182	-0.112865
