# Supplementary material for: Transcriptomic and proteomic analysis of the virulence inducing effect of ciprofloxacin on enterohemorrhagic Escherichia coli
Source: PLoS One. 2024 May 24;19(5):e0298746. doi: 10.1371/journal.pone.0298746 (PMC11125564; doi:10.1371/journal.pone.0298746)
Supplement: S3 Fig — (XLSX) [file pone.0298746.s004.xlsx]

## Sheet: Sheet1
Fig. S3. Volcano plot depicting the proteomes at 3 h (A) and 12 h (B) post induction with ciprofloxacin.
The most upregulated proteins are located towards the right (red), the most downregulated are towards the left (blue).
The most statistically relevant are towards the top. All above log10 = 1.3 is below P.adj < 0.05.
The grey markers represent proteins that have a log2 fold change up to 0.25 (up or down), which only amounts to approximately 19% change.
